# Supplementary material for: Hurricane María’s Precipitation Signature in Puerto Rico: A Conceivable Presage of Rains to Come
Source: Sci Rep. 2019 Oct 30;9:15612. doi: 10.1038/s41598-019-52198-2 (PMC6821759; doi:10.1038/s41598-019-52198-2)
Supplement: Supplementary file 3 — Supplemental Figures & Tables 1–5 [file 41598_2019_52198_MOESM3_ESM.xlsx]

## Sheet: Table 1
NUMBER	YEAR	EVENT NAME	NO OF STATIONS	Start Date	End Date	AVG TOTAL RAIN (MM)	MAX TOTAL RAIN (MM)	AVG 24HR RAIN (MM)	MAX 24HR RAIN (MM)	AVG 24HR INTENSITY (MM/HR)	Area contained within convex hull defined by weather stations (km2)	Percent of PR's landmass within convex hull
1	1899	San Ciriaco	18	2019-08-07	2019-08-09	239.382	635.508	224.762	584.2	9.3651	7465.48	0.859435
2	1910	San Zacarias	44	2019-09-05	2019-09-08	90.586	304.1	66.679	266.7	2.77829	7902.2	0.90971
3	1916	No Name	53	2019-07-12	2019-07-16	99.0041	382.778	50.2186	179.07	2.09244	7766.66	0.894107
4	1916	San Hipolito	50	2019-08-21	2019-08-24	81.0633	237.49	73.2767	228.6	3.05319	7744.25	0.891527
5	1919	No Name	44	2019-09-02	2019-09-05	92.3766	209.042	71.6214	171.45	2.98422	7498.79	0.863269
6	1921	San Pedro	39	2019-09-08	2019-09-11	104.368	408.94	69.7132	356.87	2.90472	7399.48	0.851837
7	1926	San Liborio	60	2019-07-22	2019-07-26	165.642	366.014	137.026	330.2	5.70942	7785	0.896218
8	1926	San Nicomedes	55	2019-09-13	2019-09-17	84.2818	299.72	53.146	190.5	2.21442	7786.35	0.896374
9	1928	San Felipe II	31	2019-09-11	2019-09-15	272.47	849.376	163.019	457.2	6.79245	7715.66	0.888236
10	1931	San Nicolas	61	2019-09-10	2019-09-13	74.2013	176.53	55.0347	137.16	2.29311	7736.97	0.890689
11	1932	San Ciprian	52	2019-09-25	2019-09-29	150.314	475.996	121.339	408.686	5.05578	7765.83	0.894011
12	1943	San Calixto	75	2019-10-12	2019-10-17	211.664	717.55	108.797	358.14	4.53319	8002.98	0.921312
13	1949	San Mateo	73	2019-09-20	2019-09-24	152.038	403.098	107.108	214.63	4.46283	7998.48	0.920794
14	1950	Baker	29	2019-08-21	2019-08-25	62.9394	177.292	37.3292	118.364	1.55539	8086.87	0.93097
15	1953	Dolly	28	2019-09-07	2019-09-10	67.1714	253.7	49.7036	210.8	2.07098	7265.89	0.836458
16	1956	Santa Clara	86	2019-09-11	2019-09-13	99.7818	230.4	90.7628	221.5	3.78178	8156.63	0.939001
17	1960	Donna	91	2019-09-05	2019-09-07	129.47	412.2	111.332	370.8	4.63883	8129.48	0.935875
18	1970	TD15	80	2019-10-05	2019-10-10	398.096	976	137.478	431.8	5.72823	8126.26	0.935505
19	1971	Doria	83	2019-08-23	2019-08-26	39.4904	231.7	25.6386	170.2	1.06827	8126.26	0.935505
20	1973	Christine	83	2019-09-03	2019-09-06	65.6867	298.2	43.6169	241.8	1.81737	7894.38	0.90881
21	1974	Carmen	50	2019-08-28	2019-08-31	86.274	160.5	62.816	135.9	2.61733	8155.84	0.93891
22	1975	Eloise	81	2019-09-14	2019-09-17	273.008	678.2	184.247	586	7.44902	7926.45	0.912502
23	1979	Claudette	76	2019-08-17	2019-08-20	99.5922	257	70.6487	217.2	2.9437	7903.07	0.909811
24	1979	David	70	2019-08-29	2019-09-01	239.226	504.4	163.804	382.3	6.82518	7903.07	0.909811
25	1979	Frederic	76	2019-09-03	2019-09-06	126.81	412.2	76.625	319.3	3.19271	7903.07	0.909811
26	1981	Floyd	77	2019-09-03	2019-09-07	12.361	134.4	8.94026	92.5	0.372511	8045.63	0.926222
27	1981	Gert	76	2019-09-07	2019-09-10	53.0697	153	38.4724	114.3	1.60302	8045.63	0.926222
28	1982	Debby	80	2019-09-11	2019-09-14	120.679	327.4	99.8212	297.2	4.15922	8045.63	0.926222
29	1984	Klaus	79	2019-09-06	2019-09-09	73.0443	276.1	38.343	167.4	1.59763	8142.44	0.937367
30	1984	Lili	72	2019-12-22	2019-12-25	18.5111	61.5	10.8458	28.4	0.45191	8142.44	0.937367
31	1985	Isabel	71	2019-10-05	2019-10-08	322.982	778.8	233.007	603.3	9.70863	8028.18	0.924213
32	1985	Kate	73	2019-11-15	2019-11-18	72.3521	191.9	34.4658	82.6	1.43607	8028.18	0.924213
33	1987	Emily	82	2019-09-20	2019-09-23	24.6622	122.8	17.8037	84.3	0.741819	8142.44	0.937367
34	1988	Chris	83	2019-08-24	2019-08-26	156.071	351.8	117.49	320	4.89543	7999.88	0.920956
35	1989	Hugo	70	2019-09-17	2019-09-19	85.1958	344	63.3014	269.2	2.63756	7702.72	0.886746
36	1993	Cindy	73	2019-08-15	2019-08-19	51.7247	116.8	34.4493	79.5	1.43539	8020.67	0.923349
37	1995	Luis	53	2019-09-05	2019-09-06	71.2811	193.6	40.8774	99.1	1.70322	7807.68	0.898829
38	1995	Marilyn	54	2019-09-14	2019-09-17	89.5519	182.8	65.2019	142.2	2.71674	7796.79	0.897576
39	1996	Hortense	57	2019-09-09	2019-09-11	251.353	576.6	172.856	533.4	7.20234	7492.61	0.862558
40	1997	Grace	61	2019-10-13	2019-10-16	104.657	314.5	74.0475	240	3.08531	7955.62	0.91586
41	1998	Georges	53	2019-09-21	2019-09-23	284.03	774.9	248.996	591.8	10.3748	7147.31	0.822807
42	1999	Jose	59	2019-10-20	2019-10-23	43.9508	155.2	24.4169	67.8	1.01737	8009.99	0.922119
43	1999	Lenny	56	2019-11-13	2019-11-19	160.184	522	59.5429	177.8	2.48095	7461.14	0.858935
44	2000	Debby	56	2019-08-21	2019-08-24	117.752	308.8	97.6643	292.1	4.06935	7348.56	0.845975
45	2001	Dean	59	2019-08-20	2019-08-23	89.4661	334.5	78.7661	317.5	3.28192	8009.99	0.922119
46	2003	Mindy	48	2019-10-08	2019-10-12	97.3	181.5	52.4375	112.8	2.1849	7438.8	0.856363
47	2003	Odette	44	2019-12-05	2019-12-09	91.5795	224.5	45.2386	102.9	1.88494	7438.8	0.856363
48	2004	Frances	47	2019-08-31	2019-09-03	26.0745	105.9	17.6426	76.2	0.735106	7472.61	0.860256
49	2004	Jeanne	46	2019-09-14	2019-09-17	195.079	474.2	132.313	381	5.51304	7472.61	0.860256
50	2006	Chris	48	2019-08-01	2019-08-04	15.3979	88.6	13.025	77.5	0.542708	7472.61	0.860256
51	2007	Noel	49	2019-10-25	2019-10-28	104.024	319.8	64.2388	276.9	2.67662	7082.63	0.815361
52	2007	Olga	50	2019-12-10	2019-12-13	109.73	259.2	66.424	182.4	2.76767	7636.52	0.879125
53	2008	Fay	49	2019-08-13	2019-08-16	61.7102	190	48.0102	147.3	2.00043	7431.49	0.855522
54	2008	Kyle	43	2019-09-20	2019-09-24	205	699.9	126.281	508	5.26172	7253.62	0.835045
55	2009	Erika	44	2019-09-03	2019-09-06	71.0136	185.5	51.3023	161	2.13759	6927.03	0.797448
56	2010	Earl	44	2019-08-29	2019-09-01	67.9727	151.1	54.4659	109.2	2.26941	6985	0.804121
57	2010	Otto	45	2019-10-04	2019-10-08	183.28	486.7	86.8756	281.9	3.61981	7250.68	0.834707
58	2011	Irene	49	2019-08-21	2019-08-24	220.52	608.3	109.861	313.4	4.57755	7835.12	0.901988
59	2015	Erika	65	2019-08-27	2019-08-30	30.56	124.8	19.0646	80.3	0.794359	8006.66	0.921736
60	2017	Irma	60	2019-09-06	2019-09-08	101.091	280.7	73.0502	223.8	3.04376	7942.42	0.914341
61	2017	Maria	51	2019-09-19	2019-09-21	355.794	733.044	304.905	680.466	12.7044	7868.06	0.90578
		Min	18			12.361	61.5	8.94026	28.4	0.372511	6927.03	0.797448
		Max	91			398.096	976	304.905	680.466	12.7044	8156.63	0.939001
		Average	59.2459			125.311	350.706	84.9211	255.817	3.53464	7754.65	0.892724
		Median	56			99.0041	299.72	66.679	221.5	2.77829	7835.12	0.901988

## Sheet: Table 2
Rank	Storm Number	Storm Name	Mean Total Rainfall (mm)	Max Total Rainfall (mm)	Standard Deviation Total Rainfall (mm)	Minimum Total Rainfall (mm)
1	18	TD15	378.81	1003.12	232.363	8.16485
2	61	Maria	362.56	740.669	106.269	14.4185
3	31	Isabel	312.048	805.431	135.048	79.1134
4	9	San Felipe II	289.602	849.331	100.426	23.29
5	41	Georges	287.008	786.441	118.841	0.710879
6	1	San Ciriaco	286.568	677.215	88.8685	63.9904
7	22	Eloise	270.425	686.017	114.092	54.1438
8	39	Hortense	262.61	581.333	132.803	35.2979
9	58	Irene	222.628	561.451	124.756	48.4578
10	49	Jeanne	220.435	406.133	83.2798	43.4776
11	54	Kyle	214.107	699.312	149.023	17.909
12	24	David	210.863	502.683	72.7936	0.0898289
13	12	San Calixto	208.178	714.615	86.3538	36.2299
14	57	Otto	185.21	492.917	76.7298	34.1806
15	7	San Liborio	178.075	311.919	40.739	49.7283
16	11	San Ciprian	172.181	475.091	61.5158	38.3829
17	43	Lenny	161.845	522.109	73.8462	7.77441
18	34	Chris	149.059	351.81	58.5711	7.6222
19	13	San Mateo	147.309	331.075	54.2806	21.5704
20	25	Frederic	130.762	411.72	87.3846	5.71098
21	17	Donna	126.617	409.812	87.9768	0.338277
22	52	Olga	118.361	268.528	38.5934	0
23	28	Debby	115.87	329.362	49.6173	27.1758
24	3	No Name	115.524	390.38	61.5626	0
25	44	Debby	112.882	304.972	40.4019	27.2201
26	6	San Pedro	112.711	250.676	43.5835	31.7426
27	51	Noel	110.447	233.195	52.8644	17.2588
28	40	Grace	108.601	204.68	44.9171	35.7359
29	16	Santa Clara	105.776	233.062	42.6628	0
30	60	Irma	102.513	280.707	40.0118	0.156616
31	8	San Nicomedes	99.1734	298.909	46.4753	6.82247
32	46	Mindy	98.1431	181.433	33.3799	11.0626
33	23	Claudette	95.5515	265.527	48.583	0
34	47	Odette	93.3321	224.415	35.8676	3.78391
35	35	Hugo	92.8492	343.513	61.271	0.102007
36	2	San Zacarias	92.0711	303.221	53.9639	15.4287
37	38	Marilyn	91.6778	183.922	29.9723	6.24294
38	5	No Name	90.711	208.842	34.0738	0
39	21	Carmen	87.6159	160.453	26.6869	11.0445
40	45	Dean	86.2543	333.746	56.247	0
41	4	San Hipolito	83.8944	170.071	23.985	38.1797
42	10	San Nicolas	80.0709	125.88	18.2082	27.58
43	37	Luis	74.9347	194.964	29.617	7.73072
44	29	Klaus	74.6592	274.907	49.7572	0.807562
45	32	Kate	73.0935	191.694	40.4379	0
46	55	Erika	70.5427	185.179	45.2275	4.05817
47	56	Earl	69.3056	150.678	21.7141	4.15608
48	14	Baker	68.9451	182.88	30.8686	22.3331
49	20	Christine	66.0688	297.363	47.1138	0.112845
50	53	Fay	61.679	167.426	22.5101	4.1268
51	15	Dolly	55.8579	253.471	50.1729	8.43569
52	27	Gert	54.7697	158.267	29.7	1.17228
53	36	Cindy	53.0507	116.775	21.4207	0
54	42	Jose	47.2306	154.918	21.1194	0
55	19	Doria	39.4149	231.127	39.0031	0
56	59	Erika	30.9382	124.567	20.7574	0
57	48	Frances	27.7164	106.394	15.1216	0.465516
58	33	Emily	24.2201	122.407	15.8825	0
59	30	Lili	19.5725	61.3934	8.68759	0.00305604
60	26	Floyd	13.1951	97.303	15.5228	0
61	50	Chris	12.8374	88.4793	13.3973	0

## Sheet: Table 3
Rank	Storm Number	Storm Name	Mean 24-hr Precip. Intensity (mm/hr)	Max 24-hr Precip. Intensity (mm/hr)	Standard Dev. Precip. Intensity (mm/hr)	Min 24-hr Precip. Intensity (mm/hr)	Median 24-hr Precip. Intensity (mm/hr)
1	61	Maria	12.7496	28.3484	4.63066	0.00733058	12.1204
2	1	San Ciriaco	11.2744	24.5638	3.64796	2.84437	10.6034
3	41	Georges	10.6022	26.8841	4.51022	0	10.0393
4	31	Isabel	7.57662	16.9933	3.57332	2.17712	6.1341
5	22	Eloise	7.50619	18.3987	3.36168	2.58589	6.92343
6	39	Hortense	7.4904	14.4301	3.12496	1.80474	8.4518
7	24	David	6.15595	10.6291	1.88233	1.07873	6.49047
8	49	Jeanne	6.13796	11.9563	2.29868	1.10999	5.97202
9	7	San Liborio	6.00018	9.49951	1.29155	1.32061	5.82417
10	11	San Ciprian	5.76997	14.5414	2.04341	1.21558	5.71121
11	54	Kyle	5.35571	20.1905	4.24108	0.480696	3.80313
12	18	TD15	5.32798	18.0242	3.75193	0.209565	4.72099
13	9	San Felipe II	5.15354	16.7298	3.20231	0	5.05254
14	12	San Calixto	4.69981	13.7421	2.14593	1.4385	4.38623
15	34	Chris	4.63227	12.3479	2.13752	0.51251	4.14971
16	58	Irene	4.54222	13.0361	2.46011	0.030216	4.14361
17	44	Debby	4.20904	10.4671	1.98299	0.621743	4.0377
18	13	San Mateo	4.1279	8.60861	1.67662	0.839776	3.793
19	16	Santa Clara	3.95962	7.91453	1.57865	0.426003	4.07583
20	28	Debby	3.86172	12.2633	2.23436	0.980545	3.1907
21	57	Otto	3.7748	11.7796	1.74172	1.04438	3.37464
22	60	Irma	3.30417	7.76428	1.03738	1.23082	3.28014
23	25	Frederic	3.23599	12.3727	2.82271	0.485493	1.91217
24	40	Grace	3.21403	6.87775	1.74666	0.894413	2.40093
25	45	Dean	3.20691	12.0301	2.29638	0.231902	2.83223
26	4	San Hipolito	3.19685	6.36193	1.06038	1.22357	2.80883
27	6	San Pedro	3.19598	13.9925	2.34801	0.769254	2.36047
28	5	No Name	2.95191	6.38008	1.13163	0.309697	2.93088
29	52	Olga	2.93691	7.1662	1.10615	0.402251	2.90961
30	23	Claudette	2.82012	7.63587	1.53497	0.539285	2.35426
31	38	Marilyn	2.81117	4.94626	0.890636	0.969083	2.93331
32	2	San Zacarias	2.74966	11.1423	2.2401	0.261121	1.89364
33	51	Noel	2.74746	11.5384	1.763	0	2.22897
34	35	Hugo	2.69237	11.1818	1.71485	0.00372541	2.27413
35	8	San Nicomedes	2.58479	6.61616	1.24034	0.4825	2.18941
36	21	Carmen	2.57671	5.01849	0.869751	0.955779	2.58267
37	10	San Nicolas	2.53956	4.32504	0.687277	0.838973	2.559
38	43	Lenny	2.47786	7.39593	1.06024	0.123682	2.28684
39	3	No Name	2.38101	5.82267	1.14657	0.450753	2.21745
40	56	Earl	2.263	4.73397	0.795479	0.16295	2.23619
41	46	Mindy	2.24095	4.22232	0.744743	1.01173	2.07999
42	55	Erika	2.01576	5.71359	1.32854	0.193678	1.79059
43	53	Fay	1.98639	3.83984	0.679097	0.305887	2.11302
44	47	Odette	1.87627	4.22586	0.72045	0.117013	1.78187
45	20	Christine	1.85517	9.98868	1.56691	0.0250475	1.36533
46	37	Luis	1.81642	2.74603	0.527183	0.570616	1.95899
47	15	Dolly	1.68677	8.79636	1.69491	0.248277	0.879005
48	27	Gert	1.64158	4.17766	0.896873	0.242213	1.52532
49	29	Klaus	1.62325	6.94895	1.15131	0.0338697	1.26425
50	14	Baker	1.61484	5.25797	0.765611	0.21154	1.50147
51	32	Kate	1.45299	3.45871	0.890315	0	1.40245
52	36	Cindy	1.44496	2.92636	0.604575	0.0315231	1.36745
53	42	Jose	1.07567	2.85207	0.38051	0	1.04606
54	19	Doria	1.05558	7.09098	1.10167	0	0.702317
55	59	Erika	0.95877	2.87529	0.572563	0.0319744	0.855167
56	48	Frances	0.742717	3.23346	0.422679	0.0252525	0.626562
57	33	Emily	0.715479	2.48536	0.438832	0.111148	0.606082
58	30	Lili	0.467247	1.18199	0.194188	0.000139502	0.455434
59	50	Chris	0.458086	2.58509	0.468217	0	0.270059
60	26	Floyd	0.406168	2.69408	0.475112	0	0.261356
61	17	Donna	0.189413	0.573757	0.137944	0.0192304	0.151182

## Sheet: Table 4
Rank	Storm Number	Storm Name	Mean Rec Int (yrs)	Max Rec Int (yrs)	Standard Dev Rec Int (yrs)	Min Rec Int (yrs)	Median Rec Int (yrs)
1	61	Maria	77.4459	1803.69	120.617	0.0774579	26.3359
2	1	San Ciriaco	49.8931	3508.99	124.789	0.464423	16.6226
3	41	Georges	29.0452	689.775	42.2073	0.0706288	11.5353
4	31	Isabel	13.0432	107.079	17.7164	0.282597	5.10435
5	22	Eloise	9.33444	153.723	15.2555	0.353257	3.33386
6	39	Hortense	7.14838	60.5481	6.73023	0.28327	6.61103
7	54	Kyle	6.72292	335.887	20.0068	0.0511076	0.888921
8	11	San Ciprian	4.36293	64.9696	7.02579	0.274967	2.08823
9	18	TD15	4.22402	101.551	8.0171	0.0335623	1.30779
10	9	San Felipe II	3.86314	64.8699	6.34389	0.0362002	1.58216
11	49	Jeanne	3.42081	27.9193	3.20193	0.213005	2.31522
12	24	David	3.33204	16.0567	2.61615	0.121576	2.58208
13	7	San Liborio	2.87169	12.957	1.79879	0.287385	2.42508
14	6	San Pedro	1.95657	69.2026	6.25405	0.118478	0.37907
15	34	Chris	1.93327	18.5974	2.31304	0.138731	0.969311
16	58	Irene	1.87049	25.6125	2.5024	0.0806499	0.966826
17	12	San Calixto	1.8244	21.8111	2.1721	0.124848	1.13527
18	25	Frederic	1.55992	35.1293	3.31904	0.0542966	0.309704
19	28	Debby	1.43239	34.8572	2.86239	0.0676889	0.610061
20	44	Debby	1.39339	10.8997	1.50483	0.0611311	0.904906
21	13	San Mateo	1.25677	9.06128	1.22036	0.17867	0.815314
22	45	Dean	1.14013	31.1169	2.41905	0.0312152	0.505704
23	57	Otto	1.11183	16.4936	1.38176	0.112447	0.676095
24	16	Santa Clara	1.11094	4.67941	0.740988	0.122722	0.948872
25	2	San Zacarias	0.979359	13.5085	1.68206	0.0299527	0.31169
26	40	Grace	0.801886	3.03389	0.694772	0.0973948	0.420587
27	35	Hugo	0.740989	34.4112	1.48524	0.0534027	0.356699
28	60	Irma	0.700489	3.19231	0.400492	0.123955	0.628658
29	23	Claudette	0.684492	8.12818	0.875091	0.0373389	0.403257
30	4	San Hipolito	0.672657	2.77191	0.419529	0.170788	0.528722
31	51	Noel	0.669885	8.67515	0.686434	0.0247962	0.370223
32	5	No Name	0.617268	2.80016	0.437527	0.0592458	0.521807
33	52	Olga	0.587588	3.44166	0.35974	0.0824055	0.5181
34	8	San Nicomedes	0.562638	4.96632	0.460476	0.175824	0.351116
35	38	Marilyn	0.525372	1.31289	0.214972	0.0775991	0.518802
36	21	Carmen	0.485646	1.92566	0.269629	0.147047	0.429228
37	43	Lenny	0.461214	2.72748	0.300611	0.0556567	0.368713
38	10	San Nicolas	0.460945	1.39341	0.198263	0.0944755	0.432253
39	3	No Name	0.445899	1.92956	0.299036	0.0331426	0.354369
40	20	Christine	0.425681	9.19491	0.766434	0.0276521	0.2267
41	15	Dolly	0.419079	8.94109	0.684943	0.0282836	0.179702
42	55	Erika	0.406614	1.77202	0.335138	0.0251988	0.305048
43	56	Earl	0.393964	1.22483	0.184013	0.0575307	0.362617
44	46	Mindy	0.390824	1.50707	0.212884	0.0769589	0.365378
45	53	Fay	0.339792	1.26911	0.178309	0.0402138	0.355841
46	47	Odette	0.316841	0.893541	0.160674	0.0601077	0.297494
47	29	Klaus	0.311231	2.34137	0.302244	0.0211358	0.210877
48	37	Luis	0.293548	0.58359	0.0964634	0.0566261	0.296775
49	27	Gert	0.291407	0.961081	0.175978	0.0266039	0.238866
50	14	Baker	0.270002	1.1427	0.139455	0.0320129	0.244773
51	32	Kate	0.252413	0.694676	0.117312	0.0480935	0.221919
52	36	Cindy	0.252031	0.714733	0.131446	0.051181	0.220648
53	19	Doria	0.226579	3.0203	0.243006	0.0187556	0.175973
54	42	Jose	0.189651	0.428618	0.0608462	0.0474924	0.194596
55	59	Erika	0.183295	0.509678	0.0896626	0.0250106	0.182406
56	33	Emily	0.160778	0.553914	0.0788052	0.0276889	0.150682
57	48	Frances	0.159264	0.476249	0.062906	0.0210862	0.160695
58	50	Chris	0.133435	0.33816	0.0484541	0.0239146	0.130559
59	30	Lili	0.131389	0.315755	0.0397358	0.0308219	0.139264
60	26	Floyd	0.130503	0.520084	0.0549752	0.0190146	0.130293
61	17	Donna	0.112558	0.230718	0.041102	0.019433	0.123899
